# Supplementary material for: Development of a prognostic model based on demographic, environmental and lifestyle information for predicting incidences of symptomatic respiratory or gastrointestinal infection in adult office workers
Source: Trials. 2016 Nov 16;17:545. doi: 10.1186/s13063-016-1668-7 (PMC5112653; doi:10.1186/s13063-016-1668-7)
Supplement: Additional file 2: — Raw data on the relationships between designated risk factors and occurrence of infections. Distribution of weeks with reported exposures to GTI or RTI, and of weeks with reported symptoms of gastrointestinal infection (GTI) or respiratory tract infection (RTI), among subgroups generated according to the answers to the questionnaire. (XLSX 32 kb) [file 13063_2016_1668_MOESM2_ESM.xlsx]

## Sheet: Sheet2
Additional file 2. Raw data on relationships between designated risk factors and occurrence of infections
Variable/question	Alternative answer	Number of reporting individuals	Number of individuals not answering the question	Follow-up time					Exposure to RTI						Exposure to GTI						Symptoms of RTI						Symptoms of GTI						Individual RTI exposure incidences (/week)				Individual GTI exposure incidences (/week)				Individual RTI symtom incidences (/week)				Individual GTI symtom incidences (/week)
				Total reporting time in weeks	Mean reporting time / individual	Minimum time of reporting (weeks)	Maximum time of reporting (weeks)	Standard Deviation of reporting time	Total number of exposed weeks	Mean number of exposed weeks /indivual	Minimum of exposure weeks	Maximum of exposure weeks	Standard Deviation of exposure weeks	mean incidence (/week)	Total number of exposed weeks	Mean number of exposed weeks /indivual	Minimum of exposure weeks	Maximum of exposure weeks	Standard Deviation of exposure weeks	mean incidence (/week)	Total number of symptom weeks	Mean number of symptom weeks /indivual	Minimum of symptom weeks	Maximum of symptom weeks	Standard Deviation of symptom weeks	mean incidence (/week)	Total number of symptom weeks	Mean number of symptom weeks /indivual	Minimum of symptom weeks	Maximum of symptom weeks	Standard Deviation of symptom weeks	mean incidence (/weeks)	Mean	Minimum	Maximum	Standard Deviation	Mean	Minimum	Maximum	Standard Deviation	Mean	Minimum	Maximum	Standard Deviation	Mean	Minimum	Maximum	Standard Deviation
Excluded		48		1826	38.0417	1	65	21.1368	636	13.25	0	54	14.0841	0.348302	205	4.27083	0	54	9.26154	0.112267	259	5.39583	0	20	5.58775	0.14184	55	1.14583	0	17	2.82835	0.0301205	0.342371	0	1	0.288857	0.123962	0	1	0.231748	0.131684	0	0.56	0.143726	0.036851	0	0.5	0.0853239
Age	20-30 yrs	104		4746	45.6346	1	68	21.9983	1561	15.0096	0	57	13.7421	0.328909	341	3.27885	0	19	3.87538	0.07185	808	7.76923	0	39	6.99269	0.170249	125	1.20192	0	10	1.61534	0.026338	0.345334	0	1	0.247621	0.080603	0	1	0.128844	0.187996	0	1	0.172542	0.039271	0	1	0.104801
	31-40 yrs	162		7458	46.037	1	68	22.677	2423	14.9568	0	64	12.9108	0.324886	508	3.1358	0	20	3.39621	0.0681148	1195	7.37654	0	58	7.67671	0.160231	217	1.33951	0	25	2.55903	0.0290963	0.347499	0	1	0.266194	0.0932141	0	1	0.145273	0.172275	0	1	0.191499	0.0345991	0	0.5	0.0706788
	41- yrs	451		24614	54.5765	1	68	18.3778	6197	13.7406	0	61	13.3904	0.251767	1456	3.22838	0	60	4.93051	0.0591533	2400	5.32151	0	49	5.70154	0.0975055	472	1.04656	0	9	1.65866	0.0191761	0.263855	0	1	0.245746	0.0732495	0	1	0.140924	0.0992501	0	1	0.112354	0.0230066	0	1	0.0667709
Gender	female	532		27090	50.9211	1	68	20.8322	8012	15.0602	0	64	13.7407	0.295755	1859	3.49436	0	60	4.8536	0.0686231	3312	6.22556	0	58	6.58094	0.122259	648	1.21805	0	25	2.03116	0.0239203	0.318031	0	1	0.26086	0.0869396	0	1	0.14715	0.131701	0	1	0.150198	0.0317138	0	1	0.0838827
	male	185		9728	52.5838	1	68	19.0059	2169	11.7243	0	60	11.76	0.222965	446	2.41081	0	21	3.01696	0.045847	1091	5.8973	0	39	6.15341	0.11215	166	0.897297	0	8	1.41238	0.0170641	0.22711	0	1	0.218431	0.0554976	0	1	0.115603	0.119767	0	1	0.142129	0.0172621	0	0.333333	0.0336523
Have young chidren	no young children	366	0	18848	51.4973	1	68	20.5397	4788	13.082	0	64	13.4696	0.254032	1061	2.89891	0	60	4.61067	0.0562924	2187	5.97541	0	58	6.33987	0.116034	428	1.1694	0	25	2.15781	0.022708	0.271852	0	1	0.250245	0.0660473	0	1	0.123939	0.120616	0	1	0.131183	0.0261678	0	1	0.0673537
	yes young children	351		17970	51.1966	1	68	20.2333	5393	15.3647	0	60	13.1013	0.300111	1244	3.54416	0	43	4.31312	0.0692265	2216	6.31339	0	49	6.60898	0.123317	386	1.09972	0	9	1.57798	0.0214802	0.318263	0	1	0.255253	0.0921528	0	1	0.154583	0.13697	0	1	0.163763	0.0298798	0	1	0.0813287
Have children at school	no	457	1	23220	50.8096	1	68	20.6946	6116	13.3829	0	64	13.2216	0.263394	1442	3.15536	0	60	4.7885	0.0621016	2863	6.26477	0	58	6.65618	0.123299	557	1.21882	0	25	2.0648	0.0239879	0.285199	0	1	0.254891	0.0744174	0	1	0.136653	0.130484	0	1	0.142913	0.0272057	0	1	0.0632455
	yes	259		13589	52.4672	1	68	19.6625	4062	15.6834	0	60	13.4274	0.298918	863	3.33205	0	24	3.87471	0.0635072	1537	5.93436	0	49	6.14675	0.113106	256	0.988417	0	8	1.5489	0.0188388	0.310961	0	1	0.251429	0.0869118	0	1	0.146603	0.124546	0	1	0.156937	0.029039	0	1	0.0911139
Have children not yet at school	no	621	1	32270	51.9646	1	68	20.345	8642	13.9163	0	64	13.5122	0.267803	1908	3.07246	0	60	4.5401	0.0591261	3715	5.98229	0	58	6.38784	0.115122	682	1.09823	0	25	1.91303	0.0211342	0.285714	0	1	0.255504	0.0779271	0	1	0.147956	0.123262	0	1	0.144749	0.0277304	0	1	0.0783793
	yes	95		4539	47.7789	2	68	19.9516	1536	16.1684	0	57	11.9784	0.338401	397	4.17895	0	17	3.93289	0.0874642	685	7.21053	0	39	6.9541	0.150914	131	1.37895	0	9	1.7756	0.028861	0.352068	0	1	0.235376	0.0855387	0	0.361111	0.0735851	0.161507	0	1	0.165116	0.028774	0	0.25	0.0409272
Have children at day care	no	622	1	32294	51.9196	1	68	20.227	8687	13.9662	0	64	13.4452	0.268997	1925	3.09486	0	60	4.58862	0.0596086	3687	5.92765	0	58	6.25463	0.11417	683	1.09807	0	25	1.93411	0.0211494	0.28732	0	1	0.255789	0.0769131	0	1	0.143639	0.122233	0	1	0.141962	0.0271642	0	1	0.0776164
	yes	94		4515	48.0319	1	68	20.7874	1491	15.8617	0	57	12.5086	0.330233	380	4.04255	0	17	3.57083	0.0841639	713	7.58511	0	39	7.65578	0.157918	130	1.38298	0	8	1.61383	0.0287929	0.342145	0	1	0.235762	0.0923294	0	1	0.11613	0.168719	0	1	0.179068	0.0325317	0	0.333333	0.0489633
Living with at-job-exposed adult	no	665	1	34261	51.5203	1	68	20.0004	9532	14.3338	0	64	13.3307	0.278217	2106	3.16692	0	60	4.26008	0.0614693	4120	6.19549	0	58	6.4822	0.120253	758	1.13985	0	25	1.91459	0.0221243	0.296018	0	1	0.252036	0.0756236	0	1	0.130587	0.130746	0	1	0.150242	0.0284863	0	1	0.0767622
	yes	51		2548	49.9608	1	68	24.3991	646	12.6667	0	59	13.398	0.253532	199	3.90196	0	43	6.72088	0.0781005	280	5.4902	0	27	6.39491	0.10989	55	1.07843	0	7	1.65944	0.0215856	0.274961	0	1	0.277336	0.122141	0	1	0.230671	0.096909	0	0.428571	0.112357	0.0198177	0	0.142857	0.0317062
Using public transportation	no	373	1	19405	52.0241	1	68	19.2361	5229	14.0188	0	61	12.6388	0.269467	1184	3.17426	0	60	4.53056	0.0610152	2168	5.81233	0	39	5.88073	0.111724	389	1.0429	0	9	1.61421	0.0200464	0.277655	0	1	0.238499	0.0718238	0	1	0.125781	0.119018	0	1	0.139443	0.0237453	0	0.5	0.0487857
	yes	343		17404	50.7405	1	68	21.463	4949	14.4286	0	64	14.0646	0.28436	1121	3.26822	0	43	4.42525	0.0644105	2232	6.50729	0	58	7.05404	0.128246	424	1.23615	0	25	2.16016	0.0243622	0.312856	0	1	0.268547	0.0866724	0	1	0.154479	0.138469	0	1	0.156466	0.032353	0	1	0.0947108
Cronic disease	no	630	1	32475	51.5476	1	68	20.2529	8919	14.1571	0	61	13.4274	0.274642	2019	3.20476	0	60	4.54838	0.0621709	3778	5.99683	0	49	6.15719	0.116336	690	1.09524	0	10	1.69085	0.0212471	0.292865	0	1	0.253897	0.0788868	0	1	0.141812	0.123885	0	1	0.1385	0.0280842	0	1	0.0774483
	yes	86		4275	49.7093	1	68	21.3513	1250	14.5349	0	64	12.7461	0.292398	285	3.31395	0	21	3.95046	0.0666667	624	7.25581	0	58	8.39213	0.145965	124	1.44186	0	25	2.99649	0.0290058	0.308452	0	1	0.253609	0.0791344	0	0.75	0.130102	0.164647	0	1	0.203245	0.0275832	0	0.367647	0.0484616
Vaccinated	no	599	4	30635	51.1436	1	68	20.6439	8421	14.0584	0	64	13.4228	0.274882	1905	3.1803	0	60	4.54272	0.0621838	3484	5.81636	0	58	6.12247	0.113726	663	1.10684	0	25	1.91943	0.0216419	0.291621	0	1	0.252141	0.0788435	0	1	0.139604	0.12301	0	1	0.144143	0.0290561	0	1	0.0803455
	yes	114		6050	53.0702	1	68	18.5676	1715	15.0439	0	58	13.0156	0.283471	396	3.47368	0	24	4.17581	0.0654545	882	7.73684	0	49	7.84366	0.145785	146	1.2807	0	9	1.7725	0.0241322	0.308719	0	1	0.265822	0.0808845	0	1	0.146361	0.153995	0	1	0.16538	0.0225713	0	0.140625	0.0306057
Trips to other municipalities	weekly	39	1	1982	50.8205	1	68	19.6842	469	12.0256	0	43	10.2302	0.23663	91	2.33333	0	12	2.94094	0.0459132	225	5.76923	0	20	6.17491	0.113522	36	0.923077	0	6	1.49358	0.0181635	0.282887	0	1	0.263394	0.0817836	0	1	0.185607	0.132222	0	0.772727	0.163973	0.0183297	0	0.0952381	0.0288927
	monthly	112		5973	53.3304	1	68	18.1333	1586	14.1607	0	54	12.1118	0.265528	354	3.16071	0	20	3.83806	0.0592667	690	6.16071	0	39	6.28534	0.11552	114	1.01786	0	9	1.59945	0.0190859	0.270369	0	1	0.22467	0.0629458	0	0.714286	0.0920687	0.116911	0	1	0.133613	0.0209543	0	0.2	0.0342752
	more rarely	565		28795	50.9646	1	68	20.853	8124	14.3788	0	64	13.7492	0.282132	1859	3.29027	0	60	4.678	0.0645598	3486	6.16991	0	58	6.5398	0.121063	664	1.17522	0	25	1.97397	0.0230596	0.300646	0	1	0.258356	0.0818845	0	1	0.144671	0.130871	0	1	0.149963	0.0300946	0	1	0.0820691
Smokes	never smoked	350	3	18463	52.7514	1	68	19.0404	5303	15.1514	0	64	13.7099	0.287223	1228	3.50857	0	60	5.25986	0.0665114	2325	6.64286	0	58	7.18689	0.125928	402	1.14857	0	25	2.083	0.0217733	0.304821	0	1	0.25063	0.0812574	0	1	0.142062	0.134355	0	1	0.148791	0.0299827	0	1	0.0867666
	not smoke any more	214		10576	49.4206	1	68	21.8146	2877	13.4439	0	60	13.2202	0.272031	599	2.79907	0	21	3.5381	0.0566377	1168	5.45794	0	25	5.33177	0.110439	222	1.03738	0	8	1.61231	0.0209909	0.291886	0	1	0.260244	0.0723188	0	1	0.130546	0.114382	0	1	0.125971	0.0250899	0	0.8	0.0640211
	<10 cigarettes/cigars/pipes a day	87		4413	50.7241	1	68	20.2661	1134	13.0345	0	51	12.8764	0.256968	269	3.09195	0	18	3.45951	0.0609563	561	6.44828	0	22	6.30754	0.127124	100	1.14943	0	9	1.75558	0.0226603	0.291735	0	1	0.278553	0.0750191	0	1	0.140533	0.145891	0	1	0.183677	0.0227944	0	0.25	0.0426438
	10-20 cigarettes/cigars/pipes a day	45		2399	53.3111	1	68	20.7472	620	13.7778	0	59	12.0753	0.258441	153	3.4	0	21	4.08656	0.0637766	246	5.46667	0	26	5.4631	0.102543	58	1.28889	0	7	1.81687	0.0241767	0.261716	0	0.967213	0.209929	0.0711105	0	0.5	0.093217	0.131272	0	1	0.170589	0.0333965	0	0.5	0.0776716
	>20 cigarettes/cigars/pipes a day	18		864	48	1	68	25.3238	229	12.7222	0	38	13.0285	0.265046	51	2.83333	0	12	3.16692	0.0590278	94	5.22222	0	28	7.27247	0.108796	23	1.27778	0	8	2.05242	0.0266204	0.236787	0	0.678571	0.22954	0.151726	0	1	0.267321	0.0903378	0	0.5	0.125652	0.0220035	0	0.125	0.0329605
Passive smoking	no	351	9	17807	50.7322	1	68	20.7291	4619	13.1595	0	60	12.2536	0.259392	1013	2.88604	0	43	3.89631	0.0568877	2135	6.08262	0	49	6.47382	0.119897	364	1.03704	0	9	1.66177	0.0204414	0.273567	0	1	0.238866	0.0701086	0	1	0.120026	0.125842	0	1	0.145295	0.0242257	0	0.8	0.0569929
	yes	357		18429	51.6218	1	68	20.1855	5461	15.2969	0	64	14.3453	0.296326	1265	3.54342	0	60	4.97708	0.0686418	2202	6.16807	0	58	6.50538	0.119486	445	1.2465	0	25	2.11224	0.0241467	0.318289	0	1	0.267481	0.0881972	0	1	0.158546	0.131753	0	1	0.152388	0.0321689	0	1	0.0890074
